# Supplementary material for: Formation of Volatile and Aroma Compounds during the Dehydration of Membrane-Clarified Sugarcane Juice to Non-Centrifugal Sugar
Source: Foods. 2021 Jul 5;10(7):1561. doi: 10.3390/foods10071561 (PMC8303542; doi:10.3390/foods10071561)
Supplement: Supplementary file 1 [file foods-10-01561-s001.zip]

Archive with 1 entries (1 files):
- foods-1272477-supplementary.pdf
